# Supplementary material for: Tuning singlet oxygen generation with caged organic photosensitizers
Source: Nat Commun. 2024 Sep 3;15:7689. doi: 10.1038/s41467-024-51872-y (PMC11372191; doi:10.1038/s41467-024-51872-y)
Supplement: Supplementary file 4 — Source Data [file 41467_2024_51872_MOESM4_ESM.xlsx]

## Sheet: Fig 1c
Compound 1			Compound 2
Singlet oxygen	Fluorescence		Singlet oxygen	Fluorescence
9228	10290		288	562
11596	10253		43	543
8689	10279		352	578
7415	4548		388	1008
6539	5108		359	1012
9800	9881		271	478
10628	9323		346	591
9324	10313		476	555
8193	4632		440	998
8820	4824		348	1014
4894	7706		358	388
4032	7849		82	450
9058	9560		206	404
6306	4452		343	1010
	4538		134	1054

## Sheet: Fig 3c
Comp 3	Comp 3+trigger	Comp 4	Comp 4+trigger	Comp 5	Comp 5+trigger	Comp 6	Comp 6+trigger	Comp 7	Comp 7+trigger	Comp 8	Comp 8+trigger	Comp 1
1.04802	59.9718	1.4292	113.573	-0.56782	15.573	-0.51206	93.8489	6.82867	51.5018	0.979295	74.9707	95.84
6.36521	83.6802	0.943722	108.12	-1.05024	40.7644	3.74427	103.156	0.831358	82.4985	1.57549	36.0038	111.371
3.25995	43.5232	12.0161	103.204	-0.42291	12.6819	0.311121	96.4503	0.365917	84.5157	6.44322	86.5067	82.3793
0.503177	57.6574	3.91162	114.252	2.48226	54.4752	-1.81012	87.276			0.828299	90.424	85.4129
6.20113	76.3032	0.844976	108.247	-0.27231	43.3842	2.66038	97.2295			3.1782	28.0959	112.309
6.16663	53.088	11.0754	102.85	-0.26784	44.6684	-0.6341	67.8585			4.53938	88.5119	107.899
0.603575	57.4521	8.4058	114.341	2.16695	68.754	2.34612	94.104			1.92731	43.3926	85.8141
7.6083	85.4069	1.54073	107.077	0.034501	40.8432	-0.15112	86.6145			0.749171	74.5049	111.532
1.87238	40.3295	15.4284	103.971	-0.88479	6.18071	-3.13046	80.4627			9.97439		107.415

## Sheet: Fig 4c
	MC7			MDA-MB-231			Ln18
Untreated	102.5	100.1	96	97.9	102.5	97.5	100.909	101.38	97.0564
Beads + Light	94.5	88.2	98.4	83.4	96.1	94.2	100	99.281	97.4605
Probe + Beads	65	104.1	100.1	93.3	71.9	72.4	98.757	93.1854	92.1758
Probe + Light	102.6	114.4		95.9	64.7	66.6	93.2525	83.6341	84.0868
Probe + Beads + Light	21.2	43.1	48.1	28.3	27.6	57	28.3	19.6515	40.3303

## Sheet: Fig 5c
Compound-trigger	15a	15a+acid	15-acid	15+acid	16b	16b+resin	16-resin	16+resin	17b	17b+resin	17-resin	17+resin
	8.48552	89.5241	94.0764	93.6839	6.22053	74.2838	64.0925	83.5306	0.054985	91.3381	95.7067	85.6078
	6.91425	90.481	91.3198	92.3305	10.7109	79.8056	79.5044	86.9117	1.10283	96.4221	96.57	96.7625
	7.5	89.7874	92.8685	89.6809	8.5	37.3436	60.9912	76.6267	4.48658	94.6646	94.7926	94.78

## Sheet: Sup Fig 4
time (min)	0	5	10	15
	1.07755	91.849	118.739	126.716
	1.16939	80.6755	99.0061	110.241
	0.753061	83.3755	103.751	108.845

## Sheet: Sup Fig 5
Compound-conditions	2	2+HCl	1+HCl
	75.8371	84.138	8.23233
	67.2929	80.0486	1.16626
	73.9631	86.4881	5.25768

## Sheet: Sup Fig 12a
time (h)	Control						1 mg/ml Pd						1 mg/ml Au
0	1	1	1	1	1	1	33.4456	25.7427	13.0822	35.4887	23.015	22.2632	6.9427	1.56377	-5.56747	2.892	-1.818	4.266
1	1	1	1	1	1	1	80.8047	72.1248	28.6329	108.13	66.352	78.3061	5.025	4.08971	-4.17794	13.7948	0.779476	9.87118
2	1	1	1	1	1	1	117.555	107.108	47.1477	124.693	85.7546	94.7133	9.39336	3.89573	-5.32227	14.6107	3.60687	7.64886
3	1	1	1	1	1	1	121.409	122.846	59.1499	117.291	82.2524	95.4058	8.23923	4.61722	-4.88038	16.92	4.72	11.4333
4	1	1	1	1	1	1	111.521	123.182	64.3103	155.878	114.058	128.489	10.1058	5.86003	-3.42924	19.5061	5.84146	13.8293
5	1	1	1	1	1	1	114.677	137.886	77.0415	132.223	104.795	116.692	10.0758	6.4697	-2.93434	26.2844	10.961	14.8968
6	1	1	1	1	1	1	120.129	150.75	87.8262	118.822	98.6377	109.087	14.6629	9.48571	-3.52	26.8251	9.28924	14.1457
7	1	1	1	1	1	1	83.7143	119.539	75.3456	111.02	98.0334	107.639	13.4278	6.89444	0.138889	20.2427	8.12541	10.9739
8	1	1	1	1	1	1	88.5279	126.005	85.1777	140.2	130.054	140.591	11.4312	7.17431	-2.72477	23.1494	8.16978	13.6808
9	1	1	1	1	1	1	97.1516	141.614	102.797	131.36	130.569	141.35	13.3202	8.62562	-2.58621	20.8349	7.81068	13.6651
10	1	1	1	1	1	1	72.719	112.781	90.1238	117.703	128.378	140.896	12.7623	7.49776	-2.06278	21.364	7.9386	14.4342

## Sheet: Sup Fig 12b
time (h)	Control						3.125 μM						6.25 μM						12.5 μM						25 μM
0	1	1	1	1	1	1	0.851227	1.06749	0.828221	1.25769	1.96154	1.38461	1.32055	0.657975	0.800613	1.29808	1.18846	1.36154	1.1365	1.03528	1.43558	1.21154	1.43654	1.51731	1.39417	1.43098	1.44478	1.18846	1.52885	1.30385
1	1	1	1	1	1	1	8.53884	8.94546	7.07603	13.3351	16.1804	14.7887	13.5074	15.2777	14.1074	17.1443	17.1289	17.3917	20.8066	23.5884	25.2347	22.9381	25.9124	23.9897	28.805	26.7421	28.6562	21.5412	24.8866	24.299
2	1	1	1	1	1	1	9.35514	10.3224	9.6729	15.5375	21.4772	16.0201	16.5935	16.729	17.1449	20.2815	21.0384	22.3382	22.8084	27.4019	28.8364	30.3016	35.4241	30.3181	32.5234	31.1682	32.5	23.9397	31.0914	25.9689
3	1	1	1	1	1	1	10.9584	11.7744	11.3856	13.382	20.1332	15.8523	20.0208	20.9376	19.2912	19.9695	21.3804	21.4526	26.4384	32.2368	31.0176	30.4864	31.9069	29.8652	35.8752	35.7696	37.3248	22.1701	29.2632	23.427
4	1	1	1	1	1	1	11.8161	13.8097	12.2516	12.7277	19.1875	16.7723	21.0048	21.3677	21.1452	21.3795	21.7188	20.9732	27.7307	32.4871	34.65	29.9777	31.1473	28.817	37.2581	35.3661	39.2226	22.2812	29.3259	22.9554
5	1	1	1	1	1	1	12.9397	13.1859	14.5779	16.0451	22.8141	22.4946	23.6985	23.2714	21.9548	25.7491	25.8845	26.491	29.9296	35.5779	35.5879	37.5433	38.1986	34.5162	39.7286	40.3317	39.8442	28.7004	37.6462	27.9747
6	1	1	1	1	1	1	15.4103	16.5453	15.7247	16.9443	25.1957	24.1077	25.3108	26.6803	24.6128	25.675	26.9731	27.7433	33.5009	39.1758	39.7247	36.3124	39.0862	37.1149	44.5631	43.7904	44.9041	31.2495	37.6697	29.7684
7	1	1	1	1	1	1	15.1706	16.1338	15.5017	17.6879	23.9144	23.6627	24.8428	23.8495	24.3813	24.745	26.7936	26.1342	31.7358	37.3395	39.0502	36.604	37.2282	35.3255	42.6421	42.4064	43.7809	33.1711	35.0235	29.9799
8	1	1	1	1	1	1	13.6539	16.2452	16.1827	17.9713	23.6603	23.0287	23.4615	25.3173	23.0913	25.4354	26.5598	25.0813	32.5144	37.7212	36.4567	34.1053	35.9713	34.2679	41.7356	41.1827	42.3606	32.9234	35.8134	31.6029
9	1	1	1	1	1	1	15.7401	16.9073	17.553	19.2487	26.0812	22.2183	25.3957	26.4139	25.9768	26	26.5533	28.3807	33.2136	39.5861	39.452	39.2843	37.2843	36.3959	42.1738	43.1722	43.4007	33.3756	36.9137	35.0711
10	1	1	1	1	1	1	17.841	19.2615	17.9231	19.5984	24.3984	24.0738	26.8769	27.6461	26.7436	27.718	27.5803	28.2147	34.1282	40.1436	40.5897	36.7869	39.5213	35.7098	46.5641	47.5282	45.2923	35.1049	37.8885	34.9574

## Sheet: Sup Fig 12c
time (min)	Control			Light
10	1	1	1	93.3147	90.1608	93.049
20	1	1	1	113.172	111.734	107.793
30	1	1	1	116.774	111.24	100.758

## Sheet: Sup Fig 12d
time (h)	Control						25 μM						50 μM						100 μM						200 μM
0	1	1	1	1	1	1	1.19092	1.1769	0.779054	1.08562	1.03298	1.11269	1.29739	0.991999	0.966807	1.17748	1.04943	1.08005	1.18213	1.15646	1.11344	1.19089	1.18912	1.17469	1.47445	1.21326	1.14743	1.34247	1.25238	1.29667
1	1	1	1	1	1	1	2.15303	1.87549	1.4384	1.56717	1.54223	1.67963	3.3498	2.38703	2.53918	2.30947	2.35346	2.19536	4.33304	4.08141	4.31062	3.39762	3.47384	3.36468	6.84741	5.63104	5.77101	5.04807	5.06807	5.12548
2	1	1	1	1	1	1	2.74252	2.61909	1.97228	2.3201	2.25832	2.28683	4.58656	3.52698	3.4845	3.53517	3.60361	3.3182	5.9463	5.83229	5.90623	5.34577	5.13569	5.3068	8.60927	7.30624	7.40282	7.34886	7.51901	7.56939
3	1	1	1	1	1	1	3.50574	3.37137	2.55094	2.83676	2.76754	2.81759	5.9355	4.62025	4.66167	4.26333	4.6043	4.17704	7.2936	7.17985	7.20272	6.51871	6.60103	6.65646	10.0296	8.50745	8.32465	8.59775	8.65318	8.64219
4	1	1	1	1	1	1	3.83094	3.77662	2.89214	3.44641	3.23811	3.24759	6.24942	5.08221	5.1302	5.18117	5.16822	4.91439	7.79453	7.46044	7.6036	7.38406	7.39747	7.59004	10.1301	8.64867	8.29496	9.23048	9.20875	9.50004
5	1	1	1	1	1	1	4.15605	4.16069	3.16043	3.78663	3.8404	3.80307	6.88718	5.61265	5.56259	5.87508	5.91735	5.45875	8.31577	8.04748	8.15012	8.24859	8.00697	8.37328	10.3965	8.72457	8.67702	10.1175	10.1534	9.84651
6	1	1	1	1	1	1	4.61955	4.54506	3.42561	4.059	3.93567	4.04953	7.37517	6.08778	6.13236	6.22591	6.14384	5.81287	8.55679	8.21427	8.39316	8.42688	8.33985	8.45551	10.5621	9.00391	8.64555	10.0917	9.98211	9.86645
7	1	1	1	1	1	1	4.81382	4.97161	3.66151	4.42537	4.31999	4.38103	7.99178	6.40975	6.30756	6.53045	6.56386	6.20786	9.10063	8.53211	8.67815	8.45218	8.42923	9.0381	10.5689	9.1067	8.93089	10.0979	9.92032	9.95886
8	1	1	1	1	1	1	4.89476	4.99147	3.74831	4.50076	4.43575	4.57494	7.67687	6.67417	6.483	6.58098	6.84147	6.37154	8.81692	8.62707	8.7584	8.58897	8.97687	8.97927	10.0307	8.84665	8.71099	9.88074	9.89252	9.76925
9	1	1	1	1	1	1	5.32503	5.19712	3.91879	4.90195	4.84402	5.12251	7.85917	6.72019	6.60077	7.32384	7.23821	7.00606	8.78793	8.64323	8.95995	9.48611	9.40683	9.70712	10.1008	8.56165	8.53156	10.4815	10.2973	10.1028
10	1	1	1	1	1	1	5.39024	5.32992	4.12301	5.21246	5.0708	5.08507	8.35167	6.9459	6.75379	7.40039	7.63263	6.90377	8.81009	8.64102	9.02303	9.15104	9.36477	9.71391	9.85633	8.76915	8.56754	10.4011	10.1875	10.1824

[truncated: 4 more sheets: Sup Fig 12e, Sup Fig 12f, Sup Fig 13, Sup Fig 19b]
